# Supplementary material for: Probiotic OMNi-BiOTiC® 10 AAD Reduces Cyclophosphamide-Induced Inflammation and Adipose Tissue Wasting in Mice
Source: Nutrients. 2023 Aug 20;15(16):3655. doi: 10.3390/nu15163655 (PMC10458463; doi:10.3390/nu15163655)
Supplement: Supplementary file 1 [file nutrients-15-03655-s001.zip]

Archive with 1 entries (1 files):
- nutrients-2520349-supplementary.pdf
